# Supplementary material for: Grape seed proanthocyanidin extract targets p66Shc to regulate mitochondrial biogenesis and dynamics in diabetic kidney disease
Source: Front Pharmacol. 2023 Jan 6;13:1035755. doi: 10.3389/fphar.2022.1035755 (PMC9853208; doi:10.3389/fphar.2022.1035755)
Supplement: Supplementary file 9 [file Table1.XLSX]

## Sheet: Sheet1
Control
	Blood glucose(mmol/l)	Serum creatinine(μmol/L)	Urinary albumin(mg/l)	Body weight（g）
1-1	8.31	38	1.45	404.5
1-2	2.15	41	1.4	399.5
1-3	6.3	40	1.23	473.6
1-4	10.36	39	1.36	415.2
1-5	14.7	44	0.78	411.3
1-6	3.89	42	1.07	425
1-7	9.24	39	1.33	468.7
1-8	7.95	42	0.94	382.4
1-9	11.03	35	1.43	429.2
1-10	9.71	37	1.35	433.5
CT
	Blood glucose(mmol/l)	Serum creatinine(μmoI/L)	Urinary albumin(mg/l)	体重（g）
2-1	1.06	39	1.41	359.4
2-2	8.84	42	1.42	370.5
2-3	2.55	40	4.09	364.3
2-4	1.96	39	1.11	365.6
2-5	6.04	42	2.08	372.6
2-6	3.93	38	0.95	401.7
2-7	5.17	45	1.38	373.2
2-8	2.84	37	0.96	385.8
2-9	4.01	44	1.3	361.1
2-10	2.49	43	1.17	412
DM 6
	Blood glucose(mmol/l)	Serum creatinine(μmoI/L)	Urinary albumin(mg/l)	Body weight（g）
3-1	32.2	51	5.67	323.3
3-2	39.97	58	7.44	326.8
3-3	40.28	62	12.1	345.1
3-4	45.46	57	15.18	320.7
3-5	36.41	55	11.73	312
3-6	39.37	59	14.07	299.6
Treatment 7
	Blood glucose(mmol/l)	Serum creatinine(μmoI/L)	Urinary albumin(mg/l)	Body weight（g）
4-1	28.99	42	0.7	325.7
4-2	25.44	45	6.71	340.3
4-3	33.95	46	4.81	380.5
4-4	20.83	41	3.74	345.1
4-5	26.76	43	2.36	333.9
4-6	27.57	43	5.97	329.8
4-7	31.59	52	4.98	336.5
